# Supplementary material for: Prospective Comparison of Short-Term Outcomes in Kinematic and Mechanical Alignment Total Knee Arthroplasty
Source: Clin Pract. 2025 Aug 31;15(9):162. doi: 10.3390/clinpract15090162 (PMC12468619; doi:10.3390/clinpract15090162)
Supplement: Supplementary file 1 [file clinpract-15-00162-s001.zip]

Archive with 1 entries (1 files):
- clinpract-3751602-supplementary.pdf
